# Supplementary material for: The phers R package: using phenotype risk scores based on electronic health records to study Mendelian disease and rare genetic variants
Source: Bioinformatics. 2022 Sep 9;38(21):4972–4. doi: 10.1093/bioinformatics/btac619 (PMC9620826; doi:10.1093/bioinformatics/btac619)
Supplement: btac619_Supplementary_Data [file btac619_supplementary_data.zip]

Archive with 2 entries (2 files):
- table_s1_case_control_stats.csv
- table_s2_genetic_association_stats.csv
